# Supplementary material for: Texture Feature Extraction from 1H NMR Spectra for the Geographical Origin Traceability of Chinese Yam
Source: Foods. 2023 Jun 24;12(13):2476. doi: 10.3390/foods12132476 (PMC10340326; doi:10.3390/foods12132476)
Supplement: Supplementary file 1 [file foods-12-02476-s001.zip]

Archive with 1 entries (1 files):
- foods-2438525-supplementary.pdf
